# Supplementary material for: DHEA and Cortisol in Rainbow Trout (Oncorhynchus mykiss): Effect of Sex, Sexual Maturity, and Acute Stress Exposure
Source: Animals (Basel). 2025 Sep 16;15(18):2710. doi: 10.3390/ani15182710 (PMC12466356; doi:10.3390/ani15182710)
Supplement: Supplementary file 1 [file animals-15-02710-s001.zip]

Archive with 1 entries (1 files):
- animals-3834192-supplementary.pdf
